# Supplementary material for: Synthesis and Characterization of Polyaniline/Carbon Nanodots: Electrochemical Sensing of Alcohols for Freshness Monitoring for Application as Packaging Materials
Source: Nanomaterials (Basel). 2025 Apr 12;15(8):593. doi: 10.3390/nano15080593 (PMC12029245; doi:10.3390/nano15080593)
Supplement: Supplementary file 1 [file nanomaterials-15-00593-s001.zip]

Archive with 1 entries (1 files):
- nanomaterials-3556427-supplementary.pdf
